# Supplementary material for: Preparation, Characterization, and In Vivo Evaluation of an Oral Triptolide Nanomatrix System for Rheumatoid Arthritis Therapy
Source: Pharmaceutics. 2025 Dec 5;17(12):1567. doi: 10.3390/pharmaceutics17121567 (PMC12737110; doi:10.3390/pharmaceutics17121567)
Supplement: Supplementary file 1 [file pharmaceutics-17-01567-s001.zip]

Archive with 1 entries (1 files):
- pharmaceutics-3982474-supplementary.pdf
